# Supplementary material for: BMI and the Food Retail Environment in Melbourne, Australia: Associations and Temporal Trends
Source: Nutrients. 2023 Oct 24;15(21):4503. doi: 10.3390/nu15214503 (PMC10649206; doi:10.3390/nu15214503)
Supplement: Supplementary file 1 [file nutrients-15-04503-s001.zip]

Archive with 1 entries (1 files):
- nutrients-2623804-supplementary.pdf
